# Supplementary material for: Prevalence and Risk Factors of CoronaVac Side Effects: An Independent Cross-Sectional Study among Healthcare Workers in Turkey
Source: J Clin Med. 2021 Jun 15;10(12):2629. doi: 10.3390/jcm10122629 (PMC8232682; doi:10.3390/jcm10122629)
Supplement: Supplementary file 1 [file jcm-10-02629-s001.zip]

Archive with 1 entries (1 files):
- jcm-1209485-supplementary.pdf
